# Supplementary material for: An alternate route for cellulose microfibril biosynthesis in plants
Source: Sci Adv. 2024 Dec 13;10(50):eadr5188. doi: 10.1126/sciadv.adr5188 (PMC11641006; doi:10.1126/sciadv.adr5188)
Supplement: Supplementary file 2 — Movies S1 and S2 [file sciadv.adr5188_movies_s1_and_s2.zip]

Archive with 2 entries (2 files):
- adr5188_movie_s1.avi
- adr5188_movie_s2.avi
